# Supplementary material for: Real-Time Observation of Magnetic Domain Structure Changes with Increasing Temperature for Z-Type Hexagonal Ferrite
Source: Materials (Basel). 2022 May 20;15(10):3646. doi: 10.3390/ma15103646 (PMC9144379; doi:10.3390/ma15103646)
Supplement: Supplementary file 1 [file materials-15-03646-s001.zip]

Archive with 2 entries (2 files):
- Supplementary movie 1.avi
- Supplementary movie 2.avi
